# Supplementary material for: The Oligomerization Domains of the APC Protein Mediate Liquid-Liquid Phase Separation That Is Phosphorylation Controlled
Source: Int J Mol Sci. 2023 Mar 30;24(7):6478. doi: 10.3390/ijms24076478 (PMC10095272; doi:10.3390/ijms24076478)
Supplement: Supplementary file 1 [file ijms-24-06478-s001.zip]

Archive with 1 entries (1 files):
- ijms-2253433-supplementary.pdf
